# Supplementary material for: Population immunity to the three serotypes of poliovirus post-interruption of wild poliovirus transmission in Nigeria
Source: J Virus Erad. 2025 Oct 29;11(4):100615. doi: 10.1016/j.jve.2025.100615 (PMC12648957; doi:10.1016/j.jve.2025.100615)
Supplement: Multimedia component 2 [file mmc2.xlsx]

## Sheet: Database
S/No	ID	Age	Gender	Address (LGA)	Vaccine dose	P1	p1 Titre	P2	P2 titre	P3	p3 titre	Type opf immunization activity
1	1	1-3	F	Bama	8	positive	1:80	positive	1:80	positive	1:80	RI/SIA				Out of 200 samples
2	2	1-3	M	Bama	5	positive	1:80	positive	1:160	positive	1:160	RI/SIA		P1P2P3 = 91	45.5	P1=145	72.5
3	3	1-3	F	Bama	7	positive	1:10	positive	1:160	positive	1:160	RI/SIA		P 1 only =14	7	P2 =133	66.5
4	4	10-12	F	Bama	4	positive	1:40	positive	1:40	positive	1:320	SIA		P2 only -12	6	P3 = 131	65.5
5	5	4-6	F	Bama	3	positive	1:320	positive	1:160	positive	1:160	SIA		P3 only = 6	3
6	6	1-3	M	Bama	6	positive	1:160	positive	1:40	Negative	<1/10	SIA
7	7	1-3	M	Bama	5	positive	1:40	positive	1:20	positive	1:80	RI/SIA
8	8	10-12	M	Bama	4	positive	1:80	positive	1:40	positive	1:80	SIA		Out of 200 samples
9	9	1-3	F	Bama	4	positive	1:80	positive	1:40	positive	1:320	RI
10	10	13-15	F	Bama	8	positive	1:20	positive	1:10	positive	1:80	SIA		P1 P2= 109	54.5
11	11	4-6	M	Bama	6	negative	<1/10	positive	1:160	positive	1:20	SIA		P1 P3= 113	56.5
12	12	7-9	F	Bama	6	positive	1:160	positive	1:80	positive	1:320	SIA		P2P3 =103	51.5
13	13	4-6	M	Bama	4	positive	1:40	positive	1:20	positive	1:20	SIA
14	14	1-3	F	Bama	5	positive	1:40	positive	1:20	positive	1:20	RI		Negative for all= 25
15	15	7-9	M	Bama	5	positive	1:80	positive	1:10	positive	1:10	SIA		12.5
16	16	4-6	M	Bama	8	positive	1:20	positive	1:80	positive	1:10	RI/SIA
17	17	4-6	F	Bama	7	positive	1:40	positive	1:40	positive	1:80	RI
18	18	4-6	M	Bama	6	positive	1:20	positive	1:40	Negative	<1/10	SIA
19	19	7-9	F	Bama	6	positive	1:10	positive	1:20	positive	1:160	SIA
20	20	1-3	M	Bama	6	positive	1:10	positive	1:10	positive	1:160	RI
21	21	1-3	M	Bama	4	positive	1:80	Negative		positive	1:20	SIA
22	22	1-3	M	Bama	3	negative	<1/10	positive	1:40	positive	1:80	RI
23	23	13-15	M	Bama	8	positive	1:20	positive	1:20	positive	1:160	SIA
24	24	7-9	M	Bama	4	positive	1:10	positive	1:40	Negative	<1/10	SIA
25	25	10-12	M	Bama	5	positive	1:80	positive	1:80	positive	1:80	RI/SIA
26	26	1-3	F	Bama	7	positive	1:80	positive	1:80	positive	1:40	RI
27	27	4-6	F	Bama	5	positive	1:80	positive	1:20	positive	1:20	SIA
28	28	10-12	F	Bama	6	positive	1:10	positive	1:10	positive	1:160	SIA
29	29	1-3	M	Bama	7	positive	1:10	positive	1:40	positive	1:160	RI
30	30	4-6	M	Bama	6	positive	1:40	positive	1:80	positive	1:320	SIA
31	31	1-3	M	Bama	5	positive	1:80	positive	1:20	positive	1:40	SIA
32	32	1-3	F	Bama	5	positive	1:10	positive	1:40	positive	1:80	SIA
33	33	7-9	F	Bama	6	positive	1:10	positive	1:20	positive	1:80	SIA
34	34	7-9	M	Bama	5	positive	1:40	positive	1:20	positive	1:40	SIA
35	35	1-3	M	Bama	8	positive	1:20	positive	1:10	positive	1:10	RI/SIA
36	36	7-9	M	Bama	6	positive	1:160	positive	1:80	Negative	<1/10	SIA
37	37	1-3	M	Bama	6	positive	1:10	positive	1:20	positive	1:20	RI
38	38	4-6	M	Bama	7	positive	1:20	positive	1:40	positive	1:40	SIA
39	39	4-6	M	Bama	8	positive	1:160	positive	1:40	positive	1:80	SIA
40	40	1-3	F	Bama	6	positive	1:160	positive	1:320	positive	1:40	SIA
41	41	1-3	M	Bama	6	positive	1:80	positive	1:40	positive	1:10	RI
42	42	1-3	M	Bama	5	positive	1:20	positive	1:40	positive	1:40	SIA
43	43	1-3	M	Bama	6	positive	1:40	positive	1:80	positive	1:40	SIA
44	44	13-15	M	Bama	2	positive	1:10	Negative		Negative	<1/10	SIA
45	45	4-6	F	Bama	8	positive	1:80	positive	1:160	positive	1:40	SIA
46	46	10-12	M	Bama	4	negative	<1/10	positive	1:20	Negative	<1/10	SIA
47	47	13-15	M	Bama	4	negative	<1/10	positive	1:20	positive	1:40	SIA
48	48	4-6	F	Bama	5	positive	1:10	positive	1:10	Negative	<1/10	SIA
49	49	7-9	F	Bama	6	positive	1:80	positive	1:320	positive	1:320	SIA
50	50	1-3	M	Bama	5	positive	1:80	positive	1:320	positive	1:640	SIA
51	51	4-6	M	Bama	5	positive	1:80	positive	1:40	Negative	<1/10	SIA
52	52	1-3	M	Bama	2	negative	<1/10	positive	1:40	positive	1:40	SIA
53	53	7-9	M	Bama	5	negative	<1/10	positive	1:40	positive	1:80	SIA
54	54	10-12	M	Bama	3	negative	<1/10	positive	1:40	positive	1:40	SIA
55	55	10-12	F	Bama	6	positive	1:40	positive	1:10	positive	1:160	RI/SIA
56	56	4-6	M	Bama	4	positive	1:20	positive	1:20	positive	1:10	SIA
57	57	10-12	M	Bama	4	positive	1:80	positive	1:40	positive	1:10	RI/SIA
58	58	13-15	F	Bama	5	positive	1:80	positive	1:40	positive	1:10	SIA
59	59	10-12	F	Bama	5	positive	1:320	positive	1:40	Negative	<1/10	SIA
60	60	13-15	F	Bama	2	Positive	1:160	positive	1:40	Negative	<1/10	SIA
61	61	13-15	F	Bama	3	negative	<1/10	positive	1:80	Negative	<1/10	SIA
62	62	13-15	M	Bama	6	positive	1:80	positive	1:40	positive	1:10	SIA
63	63	13-15	M	Bama	3	negative	<1/10	positive	1:10	Negative	<1/10	SIA
64	64	1-3	M	Bama	4	positive	1:40	positive	1:40	positive	1:20	RI
65	65	13-15	F	Bama	3	positive	1:20	positive	1:10	positive	1:10	SIA
66	66	4-6	F	Bama	5	positive	1:40	positive	1:40	positive	1:10	RI/SIA
67	67	7-9	F	Bama	4	positive	1:10	positive	1:40	positive	1:20	SIA
68	68	7-9	F	Bama	5	positive	1:40	positive	1:40	positive	1:40	RI/SIA
69	69	7-9	M	Bama	4	positive	1:80	positive	1:80	Negative	<1/10	SIA
70	70	1-3	F	Bama	5	positive	1:40	positive	1:40	positive	1:10	RI
71	71	4-6	F	Bama	3	positive	1:40	positive	1:20	Negative	<1/10	SIA
72	72	1-3	M	Bama	4	positive	1:20	positive	1:40	positive	1:20	RI
73	73	7-9	M	Bama	2	positive	1:10	Negative	<1/10	Negative	<1/10	SIA
74	74	10-12	F	Bama	3	positive	1:160	Negative	<1/10	positive	1:160	SIA
75	75	7-9	F	Bama	4	positive	1:40	positive	1:20	positive	1:40	SIA
76	76	7-9	F	Bama	5	positive	1:20	positive	1:40	positive	1:20	SIA
77	77	10-12	F	Bama	4	positive	1:40	Negative	<1/10	positive	1:40	SIA
78	78	7-9	M	Bama	3	positive	1:40	Negative	<1/10	positive	1:160	SIA
79	79	4-6	M	Bama	7	positive	1:20	positive	1:40	positive	1:10	SIA
80	80	10-12	F	Bama	1	positive	1:10	Negative	<1/10	Negative	<1/10	SIA
81	81	10-12	M	Bama	1	negative	<1/10	Negative	<1/10	positive	1:10	SIA
82	82	7-9	M	Bama	4	positive	1:10	positive	1:10	positive	1:10	SIA
83	83	4-6	M	Bama	7	positive	1:80	positive	1:40	positive	1:80	SIA
84	84	7-9	M	Bama	2	positive	1:20	Negative	<1/10	positive	1:160	SIA
85	85	4-6	M	Bama	4	negative	<1/10	positive	1:40	positive	1:80	SIA
86	86	7-9	F	Bama	3	positive	1:20	positive	1:20	positive	1:20	SIA
87	87	4-6	F	Bama	5	positive	1:320	positive	1:10	positive	1:20	SIA
88	88	1-3	F	Bama	1	negative	<1/10	positive	1:40	Negative	<1/10	SIA
89	89	4-6	F	Bama	3	negative	<1/10	positive	1:20	Negative	<1/10	SIA
90	90	7-9	M	Bama	3	positive	1:160	positive	1:20	Negative	<1/10	SIA
91	91	1-3	F	Bama	1	negative	<1/10	Negative	<1/10	Negative	<1/10	SIA
92	92	7-9	M	Bama	3	positive	1:40	Negative	<1/10	positive	1:80	SIA
93	93	7-9	F	Bama	1	negative	<1/10	Negative	<1/10	Negative	<1/10	SIA
94	94	7-9	M	Bama	5	positive	1:40	positive	1:10	positive	1:20	SIA
95	95	7-9	M	Bama	4	positive	1:20	positive	1:20	Negative	<1/10	SIA
96	96	10-12	F	Bama	5	positive	1:160	positive	1:10	positive	1:20	SIA
97	97	1-3	F	Bama	2	negative	<1/10	Negative	<1/10	Negative	<1/10	SIA
98	98	1-3	M	Bama	2	positive	1:160	Negative	<1/10	Negative	<1/10	SIA
99	99	7-9	F	Bama	3	positive	1:640	positive	1:20	Negative	<1/10	SIA
100	100	7-9	F	Bama	6	positive	1:40	positive	1:80	positive	1:20	RI/SIA
101	101	1-3	F	Bama	2	negative	<1/10	Negative	<1/10	Negative	<1/10	RI
102	102	1-3	F	Bama	3	positive	1:10	Negative	<1/10	Negative	<1/10	SIA
103	103	4-6	M	Bama	7	positive	1:320	positive	1:80	positive	1:80	SIA
104	104	4-6	F	Bama	4	positive	1:20	positive	1:20	Negative	<1/10	SIA
105	105	7-9	M	Bama	6	negative	<1/10	positive	1:10	positive	1:80	SIA
106	106	1-3	M	Bama	2	negative	<1/10	Negative	<1/10	Negative	<1/10	SIA
107	107	7-9	M	Bama	4	positive	1:10	Negative	<1/10	positive	1:80	SIA
108	108	1-3	F	Bama	2	positive	1:80	Negative	<1/10	Negative	<1/10	SIA
109	109	4-6	M	Bama	4	negative	<1/10	positive	1:10	positive	1:160	SIA
110	110	7-9	F	Bama	7	positive	1:320	positive	1:1280	positive	1:80	SIA
111	111	1-3	F	Bama	2	positive	1:40	Negative	<1/10	Negative	<1/10	SIA
112	112	4-6	M	Bama	4	positive	1:80	positive	1:160	Negative	<1/10	SIA
113	113	1-3	M	Bama	3	positive	1:160	positive	1:20	Negative	<1/10	RI
114	114	4-6	M	Bama	5	positive	1:80	positive	1:80	Negative	<1/10	SIA
115	115	1-3	M	Bama	2	negative	<1/10	Negative	<1/10	Negative	<1/10	SIA
116	116	1-3	M	Bama	2	negative	<1/10	Negative	<1/10	Negative	<1/10	SIA
117	117	4-6	F	Bama	5	positive	1:160	positive	1:160	positive	1:160	SIA
118	118	1-3	F	Bama	2	negative	<1/10	Negative	<1/10	positive	1:40	SIA
119	119	4-6	M	Bama	2	negative	<1/10	positive	1:80	Negative	<1/10	SIA
120	120	7-9	M	Bama	5	positive	1:320	positive	1:1280	positive	1:160	SIA
121	121	4-6	M	Bama	4	positive	1:20	positive	1:80	positive	1:40	SIA
122	122	4-6	M	Bama	5	positive	1:80	positive	1:20	positive	1:160	SIA
123	123	1-3	M	Bama	2	negative	<1/10	Negative	<1/10	Negative	<1/10	SIA
124	124	4-6	F	Bama	4	positive	1:40	Negative	<1/10	positive	1:160	SIA
125	125	1-3	F	Bama	3	negative	<1/10	positive	1:40	positive	1:160	SIA
126	126	7-9	M	Bama	4	negative	<1/10	positive	1:40	positive	1:80	SIA
127	127	1-3	F	Bama	3	negative	<1/10	Negative	<1/10	Negative	<1/10	SIA
128	128	1-3	F	Bama	3	negative	<1/10	positive	1:20	Negative	<1/10	SIA
129	129	1-3	M	Bama	2	negative	1:10	positive	1:40	Negative	<1/10	SIA
130	130	4-6	M	Bama	3	positive	1:10	Negative	<1/10	positive	1:20	SIA
131	131	1-3	M	Bama	1	negative	<1/10	Negative	<1/10	Negative	<1/10	SIA
132	132	7-9	F	Bama	4	negative	<1/10	positive	1:10	positive	1:80	SIA
133	133	1-3	F	Bama	2	negative	<1/10	Negative	<1/10	positive	1:20	SIA
134	134	7-9	M	Bama	7	positive	1:320	positive	1:80	positive	1:160	SIA
135	135	7-9	F	Bama	7	positive	1:640	positive	1:80	positive	1:40	SIA
136	136	1-3	M	Bama	2	negative	<1/10	Negative	<1/10	Negative	<1/10	SIA
137	137	1-3	M	Bama	2	negative	<1/10	Negative	<1/10	positive	1:320	SIA
138	138	1-3	M	Bama	3	negative	<1/10	Negative	<1/10	Negative	<1/10	SIA
139	139	4-6	M	Bama	3	positive	1:40	Negative	<1/10	positive	1:80	SIA
140	140	1-3	F	Bama	2	negative	<1/10	Negative	<1/10	positive	1:40	SIA
141	141	4-6	M	Bama	4	positive	1:10	Negative	<1/10	positive	1:160	SIA
142	142	7-9	M	Bama	5	positive	1:10	positive	1:40	Negative	<1/10	SIA
143	143	1-3	M	Bama	1	negative	<1/10	Negative	<1/10	Negative	<1/10	SIA
144	144	7-9	M	Bama	8	positive	1:20	positive	1:10	positive	1:20	SIA
145	145	1-3	M	Bama	3	positive	1:10	Negative	<1/10	Negative	<1/10	SIA
146	146	1-3	F	Bama	1	negative	<1/10	Negative	<1/10	Negative	<1/10	SIA
147	147	1-3	M	Bama	2	negative	<1/10	Negative	<1/10	Negative	<1/10	SIA
148	148	4-6	F	Bama	3	positive	1:40	Negative	<1/10	positive	1:160	SIA
149	149	4-6	M	Bama	5	positive	1:160	Negative	<1/10	positive	1:320	SIA
150	150	7-9	M	Bama	4	positive	1:40	Negative	<1/10	positive	<1/10	SIA
151	151	1-3	F	Bama	2	negative	<1/10	Negative	<1/10	Negative	<1/10	SIA
152	152	4-6	M	Bama	2	negative	<1/10	Negative	<1/10	Negative	<1/10	SIA
153	153	1-3	M	Bama	2	negative	<1/10	Negative	<1/10	Negative	<1/10	SIA
154	154	4-6	M	Bama	2	negative	<1/10	Negative	<1/10	Negative	<1/10	SIA
155	155	7-9	F	Bama	6	positive	1:80	positive	1:320	positive	1:80	SIA
156	156	1-3	F	Bama	2	negative	<1/10	Negative	<1/10	Negative	<1/10	SIA
157	157	7-9	M	Bama	6	positive	1:40	positive	1:10	positive	1:80	RI/SIA
158	158	10-12	M	Bama	7	positive	1:10	positive	1:160	positive	1:80	SIA
159	159	1-3	M	Bama	3	positive	1:20	Negative	<1/10	Negative	<1/10	SIA
160	160	4-6	M	Bama	1	negative	<1/10	Negative	<1/10	Negative	<1/10	SIA
161	161	1-3	M	Bama	2	positive	1:20	Negative	<1/10	Negative	<1/10	SIA
162	162	4-6	M	Bama	2	positive	1:10	Negative	<1/10	Negative	<1/10	SIA
163	163	4-6	F	Bama	2	negative	<1/10	Negative	<1/10	Negative	<1/10	SIA
164	164	1-3	F	Bama	2	negative	<1/10	Negative	<1/10	positive	1:10	SIA
165	165	7-9	M	Bama	4	positive	1:40	Negative	<1/10	positive	1:20	SIA
166	166	1-3	M	Bama	2	negative	<1/10	positive	1:40	Negative	<1/10	SIA
167	167	1-3	F	Bama	3	positive	1:10	Negative	<1/10	Negative	<1/10	SIA
168	168	1-3	M	Bama	2	negative	<1/10	Negative	<1/10	Negative	<1/10	SIA
169	169	10-12	M	Bama	2	negative	<1/10	positive	1:40	Negative	<1/10	SIA
170	170	7-9	M	Bama	7	positive	1:20	positive	1:40	positive	1:160	RI/SIA
171	171	4-6	F	Bama	3	negative	<1/10	Negative	<1/10	positive	1:40	SIA
172	172	4-6	M	Bama	2	negative	<1/10	Negative	<1/10	positive	1:160	SIA
173	173	7-9	M	Bama	6	positive	1:160	positive	1:80	positive	1:160	SIA
174	174	1-3	M	Bama	4	positive	1:160	positive	1:160	Negative	<1/10	SIA
175	175	10-12	M	Bama	6	positive	1:40	positive	1:40	positive	1:160	SIA
176	176	4-6	F	Bama	4	positive	1:80	Negative	<1/10	positive	1:80	SIA
177	177	1-3	F	Bama	4	positive	1:20	Negative	<1/10	positive	1:20	SIA
178	178	4-6	F	Bama	4	positive	1:40	Negative	<1/10	positive	1:80	SIA
179	179	7-9	M	Bama	5	positive	1:40	positive	1:20	positive	1:80	SIA
180	180	1-3	M	Bama	2	negative	<1/10	positive	1:10	Negative	<1/10	SIA
181	181	7-9	M	Bama	3	positive	1:10	Negative	<1/10	positive	1:20	SIA
182	182	7-9	M	Bama	5	positive	1:80	positive	1:80	positive	1:80	SIA
183	183	10-12	F	Bama	6	positive	1:10	positive	1:160	positive	1:40	SIA
184	184	7-9	M	Bama	4	positive	1:160	positive	1:160	positive	1:160	SIA
185	185	4-6	M	Bama	2	positive	1:10	Negative	<1/10	Negative	<1/10	SIA
186	186	10-12	M	Bama	5	positive	1:20	positive	1:20	positive	1:10	SIA
187	187	7-9	F	Bama	6	positive	1:160	positive	1:10	positive	1:40	SIA
188	188	4-6	M	Bama	6	positive	1:10	Negative	<1/10	positive	1:20	SIA
189	189	7-9	M	Bama	7	positive	1:40	positive	1:20	positive	1:40	SIA
190	190	10-12	F	Bama	5	positive	1:160	positive	1:80	positive	1:20	SIA
191	191	7-9	F	Bama	6	positive	1:20	positive	1:80	positive	1:40	SIA
192	192	4-6	F	Bama	4	positive	1:160	Negative	<1/10	positive	1:20	SIA
193	193	1-3	M	Bama	5	positive	1:20	positive	1:20	positive	1:10	RI
194	194	7-9	M	Bama	6	positive	1:20	positive	1:10	positive	1:40	SIA
195	195	7-9	M	Bama	6	positive	1:10	positive	1:40	positive	1:80	SIA
196	196	4-6	M	Bama	4	positive	1:160	Negative	<1/10	positive	1:20	SIA
197	197	1-3	F	Bama	2	positive	1:10	Negative	<1/10	Negative	<1/10	SIA
198	198	7-9	F	Bama	7	positive	1:160	positive	1:40	positive	1:80	SIA
199	199	10-12	M	Bama	6	positive	1:80	positive	1:40	positive	1:40	SIA
200	200	7-9	F	Bama	5	positive	1:80	positive	1:40	positive	1:160	SIA
201	201	4-6	M	MMC	4	positive	10	Positive	80	positive	2560	RI
202	202	1-3	M	MMC	3	positive	80	positive	20	positive	2560	RI
203	203	7-9	F	MMC	3	Negative	<1/10	Negative	<1/10	positive	80	RI
204	204	7-9	M	MMC	6	positive	40	positive	160	positive	160	SIA
205	205	7-9	F	MMC	8	Negative	<1/10	positive	2560	Negative	<1/10	RI/SIA
206	206	10-12	M	MMC	6	positive	40	positive	40	positive	1280	SIA
207	207	13-15	F	MMC	4	positive	40	positive	640	positive	10240	SIA
208	208	13-15	F	MMC	1	positive	640	positive	640	positive	80	SIA
209	209	10-12	M	MMC	8	positive	40	Negative	<1/10	positive	20	RI/SIA
210	210	10-12	F	MMC	8	Negative	<1/10	positive	20	positive	80	SIA
211	211	10-12	F	MMC	9	positive	20	positive	40	positive	2560	RI/SIA
212	212	1-3	F	MMC	6	Negative	<1/10	positive	20	positive	80	RI/SIA
213	213	10-12	M	MMC	6	positive	40	Negative	<1/10	positive	160	RI/SIA
214	214	4-6	M	MMC	7	positive	20	Negative	<1/10	positive	2560	SIA
215	215	4-6	M	MMC	11	positive	40	positive	80	positive	160	RI/SIA
216	216	10-12	F	MMC	11	positive	20	positive	20	positive	40	RI/SIA
217	217	13-15	M	MMC	1	positive	80	positive	20	positive	1280	SIA
218	218	10-12	F	MMC	4	positive	320	positive	40	positive	2560	SIA
219	219	10-12	F	MMC	8	positive	160	positive	40	positive	640	SIA
220	220	7-9	M	MMC	5	positive	40	positive	1280	positive	5120	RI/SIA
221	221	7-9	M	MMC	2	Negative	<1/10	positive	20	Negative	<1/10	RI
222	222	1-3	M	MMC	2	positive	20	Negative	<1/10	positive	10	RI
223	223	4-6	M	MMC	5	positive	40	positive	40	positive	40	RI/SIA
224	224	7-9	F	MMC	7	Negative	<1/10	positive	10	Negative	<1/10	RI/SIA
225	225	4-6	M	MMC	7	positive	160	positive	10	positive	80	SIA
226	226	10-12	F	MMC	9	positive	10	positive	40	positive	5120	RI/SIA
227	227	1-3	F	MMC	5	positive	20	positive	80	positive	5120	SIA
228	228	1-3	F	MMC	5	positive	160	positive	80	positive	5120	RI/SIA
229	229	10-12	F	MMC	9	positive	40	positive	20	positive	80	RI/SIA
230	230	4-6	F	MMC	6	positive	40	positive	40	positive	2560	SIA
231	231	10-12	M	MMC	2	positive	5120	positive	20	positive	10	SIA
232	232	10-12	M	MMC	6	positive	80	positive	40	positive	160	SIA
233	233	7-9	F	MMC	5	positive	20	positive	20	positive	80	SIA
234	234	13-15	M	MMC	4	positive	80	positive	20	positive	320	SIA
235	235	10-12	M	MMC	5	positive	40	Negative	<1/10	positive	640	SIA
236	236	13-15	M	MMC	4	positive	640	Negative	<1/10	positive	10240	SIA
237	237	4-6	M	MMC	6	positive	80	positive	10	positive	5120	RI/SIA
238	238	4-6	F	MMC	4	positive	2560	positive	40	positive	10240	SIA
239	239	1-3	F	MMC	4	positive	80	Negative	<1/10	positive	160	RI/SIA
240	240	7-9	F	MMC	6	positive	160	Negative	<1/10	positive	40	SIA
241	241	1-3	F	MMC	2	positive	80	positive	20	positive	10240	SIA
242	242	13-15	M	MMC	2	positive	40	positive	20	positive	160	SIA
243	243	10-12	F	MMC	3	positive	80	positive	20	positive	5120	SIA
244	244	4-6	M	MMC	3	positive	80	positive	20	positive	40	SIA
245	245	7-9	F	MMC	4	positive	10	positive	40	positive	2560	RI
246	246	4-6	F	MMC	6	positive	40	positive	20	positive	80	SIA
247	247	10-12	M	MMC	3	positive	40	Negative	<1/10	positive	40	SIA
248	248	7-9	M	MMC	7	Negative	<1/10	positive	40	positive	1280	SIA
249	249	4-6	M	MMC	6	positive	10	positive	160	positive	320	SIA
250	250	1-3	M	MMC	3	positive	80	positive	40	positive	160	SIA
251	251	7-9	M	MMC	2	positive	40	Negative	<1/10	positive	640	SIA
252	252	7-9	M	MMC	2	positive	20	positive	40	positive	2560	RI
253	253	13-15	M	MMC	8	Negative	<1/10	positive	20	positive	2560	SIA
254	254	7-9	F	MMC	4	positive	80	positive	20	positive	160	SIA
255	255	7-9	M	MMC	2	positive	10	positive	80	positive	10	RI
256	256	7-9	F	MMC	2	positive	40	positive	20	positive	10	RI
257	257	7-9	M	MMC	5	positive	5120	positive	160	positive	5120	RI/SIA
258	258	7-9	F	MMC	4	positive	80	positive	10	positive	2560	RI/SIA
259	259	10-12	F	MMC	4	positive	20	positive	40	positive	5120	RI
260	260	13-15	M	MMC	4	positive	10	Negative	<1/10	positive	5120	RI
261	261	7-9	F	MMC	4	positive	20	positive	80	positive	2560	SIA
262	262	7-9	M	MMC	1	positive	20	Negative	<1/10	positive	80	SIA
263	263	10-12	M	MMC	1	positive	10	positive	20	positive	20	SIA
264	264	1-3	F	MMC	1	positive	80	Negative	<1/10	positive	160	SIA
265	265	4-6	M	MMC	1	positive	40	positive	640	positive	5120	SIA
266	266	7-9	F	MMC	3	positive	1280	positive	640	positive	5120	SIA
267	267	7-9	M	MMC	3	positive	2560	positive	40	positive	80	SIA
268	268	1-3	F	MMC	3	positive	40	positive	40	positive	80	SIA
269	269	7-9	M	MMC	1	positive	80	positive	80	positive	2560	SIA
270	270	1-3	M	MMC	8	Negative	<1/10	positive	40	Negative	<1/10	SIA
271	271	13-15	M	MMC	2	positive	160	positive	160	positive	2560	SIA
272	272	7-9	F	MMC	3	positive	320	positive	640	positive	1280	SIA
273	273	4-6	M	MMC	2	positive	80	positive	20	positive	80	SIA
274	274	10-12	F	MMC	3	positive	640	positive	40	positive	80	SIA
275	275	4-6	M	MMC	2	positive	80	positive	160	positive	2560	RI
276	276	1-3	M	MMC	4	positive	40	positive	80	positive	80	SIA
277	277	4-6	M	MMC	4	positive	40	positive	80	positive	2560	SIA
278	278	4-6	M	MMC	2	positive	80	positive	40	positive	160	SIA
279	279	10-12	M	MMC	3	positive	80	positive	40	positive	640	RI
280	280	7-9	M	MMC	3	positive	40	positive	1280	positive	160	RI
281	281	7-9	M	MMC	8	Negative	<1/10	positive	20	Negative	<1/10	SIA
282	282	13-15	F	MMC	4	positive	80	positive	20	positive	80	SIA
283	283	13-15	F	MMC	5	positive	10	positive	80	positive	160	RI/SIA
284	284	13-15	M	MMC	4	positive	40	positive	80	positive	40	SIA
285	285	13-15	F	MMC	4	positive	40	positive	80	positive	20	SIA
286	286	10-12	F	MMC	4	positive	160	positive	40	positive	640	SIA
287	287	10-12	F	MMC	7	positive	40	positive	20	positive	1280	SIA
288	288	13-15	F	MMC	7	positive	10	Negative	<1/10	positive	80	SIA
289	289	10-12	F	MMC	7	positive	10	Negative	<1/10	positive	10	SIA
290	290	13-15	F	MMC	5	positive	20	Negative	<1/10	positive	80	SIA
291	291	10-12	M	MMC	5	positive	40	positive	80	positive	640	SIA
292	292	13-15	M	MMC	5	positive	40	Negative	<1/10	positive	10	SIA
293	293	4-6	F	MMC	2	positive	40	Negative	<1/10	positive	640	SIA
294	294	10-12	F	MMC	6	positive	40	positive	10	positive	10	SIA
295	295	10-12	F	MMC	5	positive	10	Negative	<1/10	positive	20	SIA
296	296	13-15	M	MMC	2	positive	40	positive	40	positive	40	RI
297	297	10-12	M	MMC	3	positive	20	Negative	<1/10	positive	80	RI
298	298	7-9	F	MMC	5	positive	20	positive	40	positive	40	RI/SIA
299	299	7-9	F	MMC	3	positive	10	positive	80	Negative	<1/10	SIA
300	300	7-9	F	MMC	2	positive	40	Negative	<1/10	positive	40	RI
301	301	4-6	F	MMC	2	positive	40	positive	40	positive	80	RI
302	302	7-9	M	MMC	2	Negative	<1/10	Negative	<1/10	Negative	<1/10	RI
303	303	1-3	M	MMC	3	positive	20	positive	40	positive	80	SIA
304	304	4-6	F	MMC	4	positive	40	positive	40	positive	2560	RI
305	305	7-9	F	MMC	3	positive	40	positive	80	positive	320	SIA
306	306	1-3	M	MMC	2	Negative	<1/10	Negative	<1/10	Negative	<1/10	SIA
307	307	7-9	M	MMC	3	Negative	<1/10	Negative	<1/10	positive	40	RI
308	308	10-12	M	MMC	4	positive	40	positive	80	positive	80	RI
309	309	1-3	M	MMC	1	positive	40	Negative	<1/10	positive	80	RI
310	310	13-15	M	MMC	2	Negative	<1/10	positive	40	positive	40	RI
311	311	13-15	F	MMC	2	positive	40	Negative	<1/10	positive	160	SIA
312	312	4-6	F	MMC	6	positive	40	positive	320	positive	2560	SIA
313	313	10-12	M	MMC	4	positive	40	Negative	<1/10	positive	80	SIA
314	314	10-12	M	MMC	1	positive	320	positive	20	positive	40	SIA
315	315	10-12	M	MMC	8	positive	20	Negative	<1/10	positive	40	SIA
316	316	13-15	M	MMC	8	Negative	<1/10	Negative	<1/10	positive	160	SIA
317	317	7-9	F	MMC	4	positive	40	positive	80	positive	160	SIA
318	318	7-9	F	MMC	2	positive	20	positive	40	positive	20	RI
319	319	7-9	F	MMC	3	Negative	<1/10	Negative	<1/10	Negative	<1/10	RI
320	320	13-15	F	MMC	8	Negative	<1/10	Negative	<1/10	Negative	<1/10	SIA
321	321	4-6	M	MMC	6	positive	20	Negative	<1/10	positive	40	SIA
322	322	4-6	F	MMC	4	positive	10	Negative	<1/10	positive	40	SIA
323	323	7-9	M	MMC	3	positive	40	positive	80	positive	320	RI
324	324	7-9	M	MMC	3	positive	80	positive	20	positive	40	SIA
325	325	7-9	M	MMC	2	Negative	<1/10	Negative	<1/10	Negative	<1/10	RI
326	326	4-6	F	MMC	2	positive	640	Negative	<1/10	positive	20	RI
327	327	1-3	M	MMC	2	positive	80	positive	320	positive	160	RI
328	328	7-9	F	MMC	4	positive	160	Negative	<1/10	positive	80	SIA
329	329	4-6	M	MMC	3	positive	80	Negative	<1/10	positive	160	SIA
330	330	7-9	F	MMC	4	positive	80	Negative	<1/10	positive	160	RI
331	331	10-12	M	MMC	3	positive	10	positive	20	positive	20	SIA
332	332	4-6	F	MMC	1	Negative	<1/10	Negative	<1/10	positive	160	RI
333	333	7-9	F	MMC	1	Negative	<1/10	Negative	<1/10	Negative	<1/10	RI
334	334	13-15	F	MMC	2	Negative	<1/10	Negative	<1/10	positive	40	RI
335	335	4-6	M	MMC	2	Negative	<1/10	Negative	<1/10	positive	20	RI
336	336	4-6	F	MMC	3	positive	80	positive	2560	positive	160	SIA
337	337	7-9	M	MMC	5	positive	20	Negative	<1/10	positive	40	RI/SIA
338	338	13-15	M	MMC	4	Negative	<1/10	Negative	<1/10	positive	20	SIA
339	339	4-6	M	MMC	4	Negative	<1/10	positive	80	positive	640	SIA
340	340	10-12	F	MMC	4	positive	40	positive	40	positive	40	SIA
341	341	10-12	M	MMC	8	positive	20	positive	80	positive	20	SIA
342	342	10-12	F	MMC	2	positive	640	Negative	<1/10	positive	2560	RI
343	343	13-15	M	MMC	6	positive	10	Negative	<1/10	positive	20	SIA
344	344	13-15	M	MMC	2	positive	10	positive	10	Negative	<1/10	RI
345	345	13-15	F	MMC	1	positive	40	Negative	<1/10	positive	640	RI
346	346	13-15	M	MMC	2	Negative	<1/10	Negative	<1/10	positive	5120	RI
347	347	10-12	M	MMC	3	positive	20	Negative	<1/10	Negative	<1/10	SIA
348	348	10-12	M	MMC	3	positive	20	Negative	<1/10	positive	10240	SIA
349	349	13-15	M	MMC	2	positive	80	positive	10	positive	10240	RI
350	350	7-9	M	MMC	1	positive	80	Negative	<1/10	positive	20	RI
351	351	13-15	F	MMC	2	positive	40	Negative	<1/10	positive	20	RI
352	352	7-9	M	MMC	2	positive	20	positive	20	positive	20	SIA
353	353	10-12	F	MMC	3	Negative	<1/10	positive	10	positive	40	SIA
354	354	13-15	M	MMC	4	positive	80	Negative	<1/10	positive	80	SIA
355	355	10-12	F	MMC	2	Negative	<1/10	Negative	<1/10	Negative	<1/10	SIA
356	356	13-15	F	MMC	2	positive	20	Negative	<1/10	positive	20	RI
357	357	10-12	F	MMC	3	Negative	<1/10	positive	40	positive	10	SIA
358	358	13-15	F	MMC	8	Negative	<1/10	positive	80	positive	40	SIA
359	359	4-6	F	MMC	4	Negative	<1/10	Negative	<1/10	Positive	20	SIA
360	360	7-9	F	MMC	1	Negative	<1/10	Negative	<1/10	Negative	<1/10	RI
361	361	7-9	M	MMC	1	positive	20	positive	80	positive	320	SIA
362	362	13-15	M	MMC	2	positive	40	positive	40	positive	40	SIA
363	363	13-15	M	MMC	7	positive	80	Negative	<1/10	positive	320	SIA
364	364	10-12	F	MMC	1	Negative	<1/10	Negative	<1/10	Negative	<1/10	RI
365	365	10-12	M	MMC	8	positive	10	Negative	<1/10	Negative	<1/10	SIA
366	366	4-6	M	MMC	2	positive	20	Negative	<1/10	positive	80	RI
367	367	4-6	F	MMC	1	Negative	<1/10	Negative	<1/10	Negative	<1/10	RI
368	368	7-9	M	MMC	7	positive	10	Negative	<1/10	positive	40	SIA
369	369	4-6	M	MMC	3	positive	20	positive	20	positive	20	SIA
370	370	1-3	F	MMC	2	positive	320	Negative	<1/10	positive	320	RI
371	371	7-9	M	MMC	8	positive	20	positive	10	positive	20	SIA
372	372	7-9	M	MMC	1	positive	20	positive	320	positive	320	SIA
373	373	10-12	F	MMC	2	positive	2560	positive	40	positive	320	SIA
374	374	13-15	F	MMC	3	positive	80	Negative	<1/10	positive	160	SIA
375	375	13-15	M	MMC	2	positive	160	positive	320	positive	320	RI
376	376	10-12	M	MMC	2	positive	20	positive	40	positive	320	RI
377	377	13-15	M	MMC	5	positive	320	positive	10	positive	160	SIA
378	378	13-15	M	MMC	7	positive	40	Negative	<1/10	positive	320	SIA
379	379	7-9	M	MMC	2	Negative	<1/10	positive	80	positive	320	SIA
380	380	4-6	M	MMC	3	positive	160	positive	20	positive	40	RI
381	381	10-12	F	MMC	3	positive	80	positive	20	Negative	<1/10	RI
382	382	7-9	F	MMC	1	positive	20	Negative	<1/10	positive	160	RI
383	383	1-3	M	MMC	2	positive	320	Negative	<1/10	positive	80	RI
384	384	7-9	F	MMC	2	positive	10	Negative	<1/10	positive	40	RI
385	385	7-9	F	MMC	2	positive	640	Negative	<1/10	positive	320	SIA
386	386	1-3	F	MMC	2	positive	20	positive	10	positive	20	RI
387	387	10-12	F	MMC	4	Negative	<1/10	positive	20	Negative	<1/10	SIA
388	388	7-9	M	MMC	1	positive	20	Negative	<1/10	positive	40	RI
389	389	1-3	M	MMC	6	positive	80	Negative	<1/10	positive	80	RI/SIA
390	390	4-6	F	MMC	5	positive	2560	Negative	<1/10	positive	320	SIA
391	391	1-3	F	MMC	1	positive	40	Negative	<1/10	positive	160	RI
392	392	10-12	F	MMC	3	Negative	<1/10	Negative	<1/10	Negative	<1/10	SIA
393	393	7-9	F	MMC	2	positive	10	Negative	<1/10	positive	40	SIA
394	394	7-9	F	MMC	1	Negative	<1/10	positive	20	Negative	<1/10	RI
395	395	7-9	F	MMC	2	positive	40	positive	80	Positive	320	SIA
396	396	7-9	F	MMC	5	positive	20	Negative	<1/10	Negative	<1/10	SIA
397	397	7-9	M	MMC	1	positive	80	positive	40	positive	20	RI
398	398	1-3	M	MMC	4	positive	40	Negative	<1/10	positive	20	SIA
399	399	7-9	F	MMC	6	positive	20	positive	160	positive	320	SIA
400	400	7-9	M	MMC	2	positive	20	Negative	<1/10	Negative	<1/10	RI
	Tha data base containg all thevariables about the study subjects
