# Supplementary material for: Population immunity to the three serotypes of poliovirus post-interruption of wild poliovirus transmission in Nigeria
Source: J Virus Erad. 2025 Oct 29;11(4):100615. doi: 10.1016/j.jve.2025.100615 (PMC12648957; doi:10.1016/j.jve.2025.100615)
Supplement: Multimedia component 6 [file mmc6.xlsx]

## Sheet: Coverage Trend
		Supplementary Table 5: Polio vaccination coverage in Borno State from 2016 to 2019
	Year	Round	Coverage
	2016	OBR 1 2016	1.24703
		OBR 2 2016	1.00599
		OBR 3 2016	1.04096
		OBR 4 2016	0.999499
		OBR 5 2016	0.943577
		Dec mOPV2 2016	0.978099
	2017	Jan mOPV2 2017	0.986197
		Feb 2017 IPDs	1.01465
		Mar 2017 IPDs	0.996672
		Apr 2017 IPDs	1.02172
		Jul 2017 IPDs	1.00145
		Oct 2017 IPDs	1.01548
		Nov 2017 IPDs	0.956062
	2018	Jan 2018 IPDs	0.976861
		Mar 2018 IPDs	0.968092
		Apr 2018 IPDs	0.997947
		July 2018 IPDs	1.00014
		Sept 2018 mOPV2	0.991764
		Oct 2018 mOPV2	0.998767
		Nov 2018 IPDs	0.991909
		Dec 2018 mOPV2	0.959987
	2019	Jan 2019 mOPV2	0.98293
